# Supplementary material for: Robust classification using average correlations as features (ACF)
Source: BMC Bioinformatics. 2023 Mar 20;24:101. doi: 10.1186/s12859-023-05224-0 (PMC10026437; doi:10.1186/s12859-023-05224-0)
Supplement: Supplementary file 1 — Additional file 1. Table with p-values for pairwise comparisons between the tested classification approaches on the 5 biologic datasets. [file 12859_2023_5224_MOESM1_ESM.ods]

## Sheet: Tabelle1
	Table with p-Values for Pairwise Comparisons Between the Tested Classification Approaches on the 5 Biologic Datasets
Pairwise Comparisons on scRNA-seq Data by 10X Genomics
	Model 1	Model 2	Corrected p-Value	Significant
	ACF + SVC	ACF + RF	4.63323739567888e-17	True
	ACF + SVC	ACF + Ridge	4.772880473797977e-47	True
	ACF + SVC	DBC	8.336525444411146e-64	True
	ACF + SVC	KNN	9.298109516434685e-115	True
	ACF + SVC	Listwise Deletion + SVC	1.6303275127338953e-97	True
	ACF + SVC	Listwise Deletion + RF	6.82491175481393e-98	True
	ACF + SVC	Listwise Deletion + Ridge	4.2113459435940064e-106	True
	ACF + RF	ACF + Ridge	3.381948944945028e-22	True					P-Values of a corrected right-tailed paired t-test for pairwise comparisons of all considered models, testing the null-hypothesis that model 2 performs at least as good as model 1. The performance is measured as the F1-macro score on 10 stratified random testing splits (10% size each) in 10 repetitions. Since the splits are created independently for each machine learning model, correction for cor…
	ACF + RF	DBC	7.02501630980577e-55	True
	ACF + RF	KNN	2.700497647280523e-98	True
	ACF + RF	Listwise Deletion + SVC	3.097094661909762e-91	True
	ACF + RF	Listwise Deletion + RF	1.0194118271174393e-90	True
	ACF + RF	Listwise Deletion + Ridge	4.999327431396269e-99	True
	ACF + Ridge	DBC	1.4503092369142521e-56	True
	ACF + Ridge	KNN	2.602564001063806e-100	True
	ACF + Ridge	Listwise Deletion + SVC	4.3069253564540593e-97	True
	ACF + Ridge	Listwise Deletion + RF	2.400077867320763e-96	True
	ACF + Ridge	Listwise Deletion + Ridge	1.2964720182384834e-108	True
	DBC	KNN	2.711638916007295e-32	True
	DBC	Listwise Deletion + SVC	9.532172365391799e-73	True
	DBC	Listwise Deletion + RF	4.623876787633863e-72	True
	DBC	Listwise Deletion + Ridge	3.27367242450584e-89	True
	KNN	Listwise Deletion + SVC	1.1821994234451825e-43	True
	KNN	Listwise Deletion + RF	1.8509973960110413e-45	True
	KNN	Listwise Deletion + Ridge	1.2694410469298563e-67	True
	Listwise Deletion + SVC	Listwise Deletion + RF	1.4048985813299294e-06	True
	Listwise Deletion + SVC	Listwise Deletion + Ridge	3.167574796233837e-83	True
	Listwise Deletion + RF	Listwise Deletion + Ridge	1.3590969394044658e-78	True
Pairwise Comparisons on scRNA-seq Data by Xin et al
	Model 1	Model 2	Corrected p-Value	Significant
	ACF + SVC	ACF + Ridge	0.02932434128805746	True
	ACF + SVC	ACF + RF	2.451032175991663e-06	True
	ACF + SVC	Listwise Deletion + SVC	1.5092566638053222e-23	True
	ACF + SVC	Listwise Deletion + Ridge	2.3875080599157076e-28	True
	ACF + SVC	Listwise Deletion + RF	2.0743093971225232e-43	True
	ACF + SVC	DBC	2.2148500715866656e-51	True
	ACF + SVC	KNN	5.596271785822762e-75	True
	ACF + Ridge	ACF + RF	0.37651922613090966	False
	ACF + Ridge	Listwise Deletion + SVC	3.5530155201742863e-28	True
	ACF + Ridge	Listwise Deletion + Ridge	1.8291798023613087e-34	True
	ACF + Ridge	Listwise Deletion + RF	2.771607107811025e-45	True
	ACF + Ridge	DBC	1.400834402262971e-57	True
	ACF + Ridge	KNN	2.764772814852932e-79	True
	ACF + RF	Listwise Deletion + SVC	1.4970408088442026e-16	True
	ACF + RF	Listwise Deletion + Ridge	3.895452974971928e-19	True
	ACF + RF	Listwise Deletion + RF	5.314923487924641e-37	True
	ACF + RF	DBC	8.522773861288918e-47	True
	ACF + RF	KNN	9.960500721563743e-64	True
	Listwise Deletion + SVC	Listwise Deletion + Ridge	1.0	False
	Listwise Deletion + SVC	Listwise Deletion + RF	1.5075686468397144e-23	True
	Listwise Deletion + SVC	DBC	9.034523191330541e-42	True
	Listwise Deletion + SVC	KNN	2.5374503300268494e-52	True
	Listwise Deletion + Ridge	Listwise Deletion + RF	7.924749910722533e-21	True
	Listwise Deletion + Ridge	DBC	3.713552677252219e-46	True
	Listwise Deletion + Ridge	KNN	9.14698881033191e-55	True
	Listwise Deletion + RF	DBC	1.3073845385625068e-16	True
	Listwise Deletion + RF	KNN	6.237298466156828e-35	True
	DBC	KNN	0.7005935868286293	False
Pairwise Comparisons on scRNA-seq Data by Baron et al
	Model 1	Model 2	Corrected p-Value	Significant
	ACF + SVC	ACF + RF	9.682990907411015e-12	True
	ACF + SVC	ACF + Ridge	7.64128066355332e-24	True
	ACF + SVC	DBC	1.1208579703068212e-101	True
	ACF + SVC	KNN	5.14460245778934e-128	True
	ACF + SVC	Listwise Deletion + RF	5.407031410203562e-137	True
	ACF + SVC	Listwise Deletion + Ridge	2.765189884914805e-138	True
	ACF + SVC	Listwise Deletion + SVC	3.7470316328448033e-138	True
	ACF + RF	ACF + Ridge	1.0	False
	ACF + RF	DBC	1.0688583043170316e-87	True
	ACF + RF	KNN	2.2648139966708702e-114	True
	ACF + RF	Listwise Deletion + RF	5.0039505184641724e-129	True
	ACF + RF	Listwise Deletion + Ridge	1.3031251653759157e-130	True
	ACF + RF	Listwise Deletion + SVC	7.782153705545991e-132	True
	ACF + Ridge	DBC	1.2930635028510116e-97	True
	ACF + Ridge	KNN	3.093326411632457e-120	True
	ACF + Ridge	Listwise Deletion + RF	3.1200640173080997e-130	True
	ACF + Ridge	Listwise Deletion + Ridge	1.5124306435457948e-130	True
	ACF + Ridge	Listwise Deletion + SVC	8.545533065531208e-131	True
	DBC	KNN	7.038180858009244e-53	True
	DBC	Listwise Deletion + RF	6.3171006717248e-92	True
	DBC	Listwise Deletion + Ridge	4.943756332833883e-94	True
	DBC	Listwise Deletion + SVC	4.163608316761064e-94	True
	KNN	Listwise Deletion + RF	3.0569815707256815e-106	True
	KNN	Listwise Deletion + Ridge	1.5072234579791463e-106	True
	KNN	Listwise Deletion + SVC	1.667042589270722e-109	True
	Listwise Deletion + RF	Listwise Deletion + Ridge	1.0	False
	Listwise Deletion + RF	Listwise Deletion + SVC	1.0	False
	Listwise Deletion + Ridge	Listwise Deletion + SVC	1.0	False
Pairwise Comparisons on Batch-Effect Corrected Data by Petralia et al
	Model 1	Model 2	Corrected p-Value	Significant
	Listwise Deletion + SVC	Listwise Deletion + RF	1.0	False
	Listwise Deletion + SVC	Listwise Deletion + Ridge	0.008206502396495606	True
	Listwise Deletion + SVC	ACF + SVC	0.0001893757091467969	True
	Listwise Deletion + SVC	KNN	8.385407634872303e-13	True
	Listwise Deletion + SVC	ACF + Ridge	2.689936834452842e-11	True
	Listwise Deletion + SVC	ACF + RF	1.3746272797644353e-10	True
	Listwise Deletion + SVC	DBC	5.305198334760518e-20	True
	Listwise Deletion + RF	Listwise Deletion + Ridge	1.0	False
	Listwise Deletion + RF	ACF + SVC	0.003587971513246695	True
	Listwise Deletion + RF	KNN	1.1962729123484455e-06	True
	Listwise Deletion + RF	ACF + Ridge	1.6132603169181097e-06	True
	Listwise Deletion + RF	ACF + RF	3.615355566877412e-08	True
	Listwise Deletion + RF	DBC	2.3590926186093187e-17	True
	Listwise Deletion + Ridge	ACF + SVC	0.11390031115098298	False
	Listwise Deletion + Ridge	KNN	9.751943897953437e-11	True
	Listwise Deletion + Ridge	ACF + Ridge	2.8224553891249373e-09	True
	Listwise Deletion + Ridge	ACF + RF	2.728008816805045e-07	True
	Listwise Deletion + Ridge	DBC	3.2822018573422983e-16	True
	ACF + SVC	KNN	0.043907130658561416	True
	ACF + SVC	ACF + Ridge	0.11248685478006162	False
	ACF + SVC	ACF + RF	0.0010114508543553184	True
	ACF + SVC	DBC	1.0637921968020094e-12	True
	KNN	ACF + Ridge	1.0	False
	KNN	ACF + RF	1.0	False
	KNN	DBC	3.7352696062733147e-07	True
	ACF + Ridge	ACF + RF	1.0	False
	ACF + Ridge	DBC	5.019346549433432e-06	True
	ACF + RF	DBC	2.924986458678305e-05	True
Pairwise Comparisons on Unorrected Data by Petralia et al
	Model 1	Model 2	Corrected p-Value	Significant
	Listwise Deletion + Ridge	ACF + Ridge	1.0	False
	Listwise Deletion + Ridge	ACF + SVC	1.0	False
	Listwise Deletion + Ridge	ACF + RF	1.0	False
	Listwise Deletion + Ridge	Listwise Deletion + SVC	0.1084742730336527	False
	Listwise Deletion + Ridge	DBC	4.7992998834552554e-05	True
	Listwise Deletion + Ridge	Listwise Deletion + RF	9.378415295585456e-07	True
	Listwise Deletion + Ridge	KNN	6.285205527234264e-14	True
	ACF + Ridge	ACF + SVC	1.0	False
	ACF + Ridge	ACF + RF	1.0	False
	ACF + Ridge	Listwise Deletion + SVC	1.0	False
	ACF + Ridge	DBC	1.70887822368516e-05	True
	ACF + Ridge	Listwise Deletion + RF	2.0559168153971075e-07	True
	ACF + Ridge	KNN	1.5011116080899788e-15	True
	ACF + SVC	ACF + RF	1.0	False
	ACF + SVC	Listwise Deletion + SVC	1.0	False
	ACF + SVC	DBC	7.201255544142886e-08	True
	ACF + SVC	Listwise Deletion + RF	4.2880389897225097e-07	True
	ACF + SVC	KNN	4.53471805007889e-11	True
	ACF + RF	Listwise Deletion + SVC	1.0	False
	ACF + RF	DBC	6.664563830816644e-05	True
	ACF + RF	Listwise Deletion + RF	0.0002749146959986462	True
	ACF + RF	KNN	1.92359307516091e-10	True
	Listwise Deletion + SVC	DBC	0.005750194821695835	True
	Listwise Deletion + SVC	Listwise Deletion + RF	0.0024576862700735214	True
	Listwise Deletion + SVC	KNN	3.7989927705945415e-11	True
	DBC	Listwise Deletion + RF	1.0	False
	DBC	KNN	0.010876384606006364	True
	Listwise Deletion + RF	KNN	0.21103953177474324	False
Pairwise Comparisons on Batch-Effect Corrected Data by Krug et al
	Model 1	Model 2	Corrected p-Value	Significant
	Listwise Deletion + SVC	Listwise Deletion + RF	1.0	False
	Listwise Deletion + SVC	Listwise Deletion + Ridge	0.005359240995223606	True
	Listwise Deletion + SVC	ACF + SVC	0.000183790165890504	True
	Listwise Deletion + SVC	ACF + Ridge	0.013852197505785016	True
	Listwise Deletion + SVC	ACF + RF	1.0277016013685325e-05	True
	Listwise Deletion + SVC	KNN	9.745257820507432e-08	True
	Listwise Deletion + SVC	DBC	2.750049690072758e-44	True
	Listwise Deletion + RF	Listwise Deletion + Ridge	0.9802175035850409	False
	Listwise Deletion + RF	ACF + SVC	1.0	False
	Listwise Deletion + RF	ACF + Ridge	0.17861485231672553	False
	Listwise Deletion + RF	ACF + RF	0.008029924742290239	True
	Listwise Deletion + RF	KNN	2.3388978902625536e-07	True
	Listwise Deletion + RF	DBC	4.923325908386594e-20	True
	Listwise Deletion + Ridge	ACF + SVC	1.0	False
	Listwise Deletion + Ridge	ACF + Ridge	1.0	False
	Listwise Deletion + Ridge	ACF + RF	0.27685649683441443	False
	Listwise Deletion + Ridge	KNN	2.060055237037773e-05	True
	Listwise Deletion + Ridge	DBC	5.364078047183427e-26	True
	ACF + SVC	ACF + Ridge	1.0	False
	ACF + SVC	ACF + RF	1.0	False
	ACF + SVC	KNN	0.0003260045837850849	True
	ACF + SVC	DBC	8.327840087097358e-18	True
	ACF + Ridge	ACF + RF	1.0	False
	ACF + Ridge	KNN	0.0002695606802223003	True
	ACF + Ridge	DBC	1.412501892806714e-11	True
	ACF + RF	KNN	0.005268145330362686	True
	ACF + RF	DBC	1.743557896998543e-14	True
	KNN	DBC	0.004485800369721311	True
Pairwise Comparisons on Uncorrected Data by Krug et al
	Model 1	Model 2	Corrected p-Value	Significant
	ACF + Ridge	ACF + RF	1.0	False
	ACF + Ridge	ACF + SVC	0.5391567745870861	False
	ACF + Ridge	Listwise Deletion + SVC	3.994467473775779e-05	True
	ACF + Ridge	Listwise Deletion + Ridge	8.188270294808129e-08	True
	ACF + Ridge	Listwise Deletion + RF	3.1553993195349676e-11	True
	ACF + Ridge	DBC	8.125802442653846e-18	True
	ACF + Ridge	KNN	4.5444653511857724e-27	True
	ACF + RF	ACF + SVC	1.0	False
	ACF + RF	Listwise Deletion + SVC	0.0057434446991661454	True
	ACF + RF	Listwise Deletion + Ridge	9.092279511571965e-05	True
	ACF + RF	Listwise Deletion + RF	2.2774857599451383e-06	True
	ACF + RF	DBC	4.285412009050333e-12	True
	ACF + RF	KNN	9.961049627070098e-23	True
	ACF + SVC	Listwise Deletion + SVC	0.0021434058381199347	True
	ACF + SVC	Listwise Deletion + Ridge	8.918894463703769e-07	True
	ACF + SVC	Listwise Deletion + RF	9.553279521920758e-08	True
	ACF + SVC	DBC	2.1260338911375265e-14	True
	ACF + SVC	KNN	2.1371732794440445e-27	True
	Listwise Deletion + SVC	Listwise Deletion + Ridge	1.0	False
	Listwise Deletion + SVC	Listwise Deletion + RF	1.0	False
	Listwise Deletion + SVC	DBC	0.0005583563714507073	True
	Listwise Deletion + SVC	KNN	1.2355165403411196e-24	True
	Listwise Deletion + Ridge	Listwise Deletion + RF	1.0	False
	Listwise Deletion + Ridge	DBC	3.4878435900509175e-06	True
	Listwise Deletion + Ridge	KNN	1.857419659497127e-32	True
	Listwise Deletion + RF	DBC	0.49866567322154365	False
	Listwise Deletion + RF	KNN	6.102494679464428e-12	True
	DBC	KNN	0.0001635058776263083	True
